# Supplementary material for: Gender-Dependent Associations between Serum Betatrophin Levels and Lipoprotein Subfractions in Diabetic and Nondiabetic Obese Patients
Source: Int J Mol Sci. 2023 Nov 19;24(22):16504. doi: 10.3390/ijms242216504 (PMC10671489; doi:10.3390/ijms242216504)
Supplement: Supplementary file 1 [file ijms-24-16504-s001.zip]

Archive with 1 entries (1 files):
- ijms-2726929-supplementary.pdf
